# Supplementary material for: Enhanced Removal of Antibiotic Sulfachloropyridazine in Water Using Sodium Percarbonate Activated by Ozone: Mechanism, Degradation Pathway, and Toxicity Assessment
Source: Toxics. 2026 Jan 13;14(1):73. doi: 10.3390/toxics14010073 (PMC12845579; doi:10.3390/toxics14010073)
Supplement: Supplementary file 1 [file toxics-14-00073-s001.zip]

Archive with 1 entries (1 files):
- toxics-4060140-supplementary.pdf
